# Supplementary material for: Comparative Analysis of Fcγ and Complement Receptors Presence on Monocytes in Pulmonary Sarcoidosis and Tuberculosis
Source: Int J Mol Sci. 2023 Jun 3;24(11):9713. doi: 10.3390/ijms24119713 (PMC10253566; doi:10.3390/ijms24119713)
Supplement: Supplementary file 1 [file ijms-24-09713-s001.zip]

Archive with 1 entries (1 files):
- ijms-2395593-supplementary.pdf
